# Supplementary material for: Peripheral eosinophil counts predict efficacy of anti-CD19 CAR-T cell therapy against B-lineage non-Hodgkin lymphoma
Source: Theranostics. 2021 Mar 4;11(10):4699–709. doi: 10.7150/thno.54546 (PMC7978305; doi:10.7150/thno.54546)
Supplement: Supplementary file 2 — Supplementary table 1. [file thnov11p4699s2.xlsx]

## Sheet: Sheet1
Table. S1. Summary of clinical characteristics
Cohort	ID	Age	Gender	Malignancy	IPI at diagnosis	Co-stimulation	PFS (days)	Event	PreEOS	First radiological assessment	BOR	Line of previous chemotherapy	History of HSCT	Previous radiation
Cohort1(Discovery)	Pt.01	62	M	DLBCL	4	CD28	190	1	0.1	PR	CR	2	No	No
Cohort1(Discovery)	Pt.02	74	M	DLBCL	3	CD28	910	0	0.07	CR	CR	3	No	Yes
Cohort1(Discovery)	Pt.03	55	M	DLBCL	2	CD28	63	1	0	PR	PR	4	No	Yes
Cohort1(Discovery)	Pt.04	58	M	DLBCL	3	CD28	61	1	0.2	PR	PR	4	No	No
Cohort1(Discovery)	Pt.05	49	M	FL	2	CD28	84	1	0.28	PR	PR	2	No	No
Cohort1(Discovery)	Pt.06	67	M	DLBCL	0	CD28	29	1	0.03	PR	PR	3	No	No
Cohort1(Discovery)	Pt.07	44	M	DLBCL	1	CD28	57	1	0.02	PR	PR	6	No	Yes
Cohort1(Discovery)	Pt.08	57	M	FL	0	CD28	912	0	0.1	SD	CR	2	No	No
Cohort1(Discovery)	Pt.09	64	M	DLBCL	1	CD28	28	1	0.05	PD	PD	2	No	No
Cohort1(Discovery)	Pt.10	69	F	DLBCL	1	CD28	14	1	0.06	PD	PD	3	No	No
Cohort1(Discovery)	Pt.11	60	F	MZL	4	CD28	268	1	0.01	PR	CR	3	No	Yes
Cohort1(Discovery)	Pt.12	62	F	DLBCL	1	CD28	121	1	0.02	PR	PR	3	No	No
Cohort1(Discovery)	Pt.13	35	M	DLBCL	2	CD28	539	1	0.07	SD	CR	4	No	No
Cohort1(Discovery)	Pt.14	60	F	DLBCL	3	CD28	86	1	0.23	PR	PR	5	No	No
Cohort1(Discovery)	Pt.15	48	M	DLBCL	3	CD28	28	1	0	PD	PD	3	No	No
Cohort1(Discovery)	Pt.16	28	F	DLBCL	2	CD28	134	1	0.14	PR	PR	2	No	Yes
Cohort2(Validation)	Pt.17	65	M	FL3a	4	4-1BB	281	1	0.09	PR	PR	2	No	No
Cohort2(Validation)	Pt.18	68	F	Non-GCB DLBCL	3	4-1BB	28	0	0.12	SD	SD	5	No	Yes
Cohort2(Validation)	Pt.19	37	F	FL2	3	4-1BB	395	0	0.24	PR	PR	2	No	No
Cohort2(Validation)	Pt.20	43	M	FL2	1	4-1BB	211	1	0.2	CR	CR	2	No	No
Cohort2(Validation)	Pt.21	48	M	Non-GCB DLBCL	2	4-1BB	28	1	0.06	PD	PD	3	No	No
Cohort2(Validation)	Pt.22	30	M	GCB DLBCL	0	4-1BB	28	1	0.01	PD	PD	2	No	No
Cohort2(Validation)	Pt.23	24	M	Non-GCB DLBCL	2	4-1BB	119	1	4.9	PR	PR	2	No	Yes
Cohort2(Validation)	Pt.24	42	F	Non-GCB DLBCL	3	4-1BB	28	1	0.02	PD	PD	6	No	No
Cohort2(Validation)	Pt.25	30	F	Double hit lymphoma (DHL) DLBCL	2	4-1BB	92	1	0.4	PR	PR	2	No	No
Cohort2(Validation)	Pt.26	67	M	GCB DLBCL	3	4-1BB	186	1	0.13	PR	PR	2	No	No
Cohort2(Validation)	Pt.27	48	M	Non-GCB DLBCL	2	4-1BB	290	0	0.23	CR	CR	3	No	No
Cohort2(Validation)	Pt.28	50	F	GCB DLBCL	1	4-1BB	210	0	0.05	CR	CR	3	No	No
Cohort2(Validation)	Pt.29	33	M	FL with large B cell transformation	2	4-1BB	28	1	0.05	PD	PD	3	Yes	No
Cohort2(Validation)	Pt.30	66	F	Non-GCB DLBCL	3	4-1BB	188	0	0.01	CR	CR	1	Yes	No
Cohort2(Validation)	Pt.31	60	F	Non-GCB DLBCL	3	4-1BB	162	1	0.18	CR	CR	4	Yes	Yes
Cohort2(Validation)	Pt.32	66	F	Non-GCB DLBCL	3	4-1BB	174	0	0.07	CR	CR	2	No	No
Cohort2(Validation)	Pt.33	63	F	Non-GCB DLBCL	4	4-1BB	28	1	0.02	PD	PD	3	No	No
Cohort2(Validation)	Pt.34	47	M	FL3a	2	4-1BB	28	1	0.05	PD	PD	5	No	No
Cohort2(Validation)	Pt.35	39	F	FL2	2	4-1BB	153	0	0.19	PR	PR	2	No	No
Cohort2(Validation)	Pt.36	35	M	FL3a	2	4-1BB	173	0	0.03	CR	CR	3	Yes	No
Cohort2(Validation)	Pt.37	76	M	Non-GCB DLBCL	4	4-1BB	55	1	0.06	PR	PR	3	No	No
Cohort3(Validation)	Pt.38	30	F	FL	-	4-1BB	995	0	0.126	-	CR	3	No	No
Cohort3(Validation)	Pt.39	64	F	DLBCL	-	4-1BB	941	0	0.01	-	CR	4	No	No
Cohort3(Validation)	Pt.40	64	F	MCL	-	4-1BB	300	1	0.01	-	CR	3	No	Yes
Cohort3(Validation)	Pt.41	63	M	DLBCL	-	4-1BB	90	1	0.04	-	PD	4	Yes	No
Cohort3(Validation)	Pt.42	49	M	DLBCL	-	4-1BB	911	0	0.01	-	CR	6	Yes	Yes
Cohort3(Validation)	Pt.43	35	M	FL	-	4-1BB	210	1	0.02	-	PR	7	No	No
Cohort3(Validation)	Pt.44	53	M	DLBCL	-	4-1BB	862	0	0.03	-	CR	6	No	No
Cohort3(Validation)	Pt.45	31	F	DLBCL	-	4-1BB	773	0	0.017	-	CR	7	Yes	No
Cohort3(Validation)	Pt.46	53	F	DLBCL	-	4-1BB	570	1	0.05	-	CR	3	No	Yes
Cohort3(Validation)	Pt.47	68	M	DLBCL	-	4-1BB	728	0	0.03	-	CR	3	No	No
Cohort3(Validation)	Pt.48	50	F	TFL	-	4-1BB	240	1	0.05	-	CR	2	No	No
Cohort3(Validation)	Pt.49	60	F	CLL/SLL	-	4-1BB	330	1	0.01	-	CR	2	No	No
Cohort3(Validation)	Pt.50	33	F	FL	-	4-1BB	648	0	0.08	-	CR	9	No	No
Cohort3(Validation)	Pt.51	51	M	TFL	-	4-1BB	95	1	0	-	PD	7	Yes	No
Cohort3(Validation)	Pt.52	61	F	DLBCL	-	4-1BB	63	1	0.06	-	PD	5	No	Yes
Cohort3(Validation)	Pt.53	53	M	TFL	-	4-1BB	588	0	0.07	-	CR	3	No	No
Cohort3(Validation)	Pt.54	59	F	MCL	-	4-1BB	38	1	0.02	-	NE	6	No	No
Cohort3(Validation)	Pt.55	39	F	DLBCL	-	4-1BB	578	0	0.02	-	CR	2	No	No
Cohort3(Validation)	Pt.56	53	M	DLBCL	-	4-1BB	510	1	0.02	-	CR	3	Yes	No
Cohort3(Validation)	Pt.57	50	F	DLBCL	-	4-1BB	571	0	0.03	-	CR	4	No	Yes
Cohort3(Validation)	Pt.58	45	M	DLBCL	-	4-1BB	571	0	0.012	-	PR	2	No	No
Cohort3(Validation)	Pt.59	46	F	FL	-	4-1BB	571	0	0.07	-	CR	4	No	No
Cohort3(Validation)	Pt.60	50	F	DLBCL	-	4-1BB	97	1	0	-	PD	3	No	No
Cohort3(Validation)	Pt.61	33	M	FL	-	4-1BB	560	0	0.03	-	CR	2	No	No
Cohort3(Validation)	Pt.62	68	M	DLBCL	-	4-1BB	560	0	0.01	-	CR	3	No	No
Cohort3(Validation)	Pt.63	50	F	DLBCL	-	4-1BB	560	0	0.03	-	CR	2	No	No
Cohort3(Validation)	Pt.64	54	F	DLBCL	-	4-1BB	44	1	0.02	-	PD	4	No	No
Cohort3(Validation)	Pt.65	47	F	FL	-	4-1BB	522	0	0.01	-	CR	5	No	No
