# Supplementary material for: Peripheral eosinophil counts predict efficacy of anti-CD19 CAR-T cell therapy against B-lineage non-Hodgkin lymphoma
Source: Theranostics. 2021 Mar 4;11(10):4699–709. doi: 10.7150/thno.54546 (PMC7978305; doi:10.7150/thno.54546)
Supplement: Supplementary file 3 — Supplementary table 2. [file thnov11p4699s3.xlsx]

## Sheet: Sheet1
Table S2. Patient blood cell counts for discovery cohort (cohort 1)
	Monocyte (×106)	White blood cell (×106)	Neutrophil (×106)	Lymphocyte (×106)	Basophil (×106)	Red blood cell (×1012)	Platelet (×109)	Eosinophil (×106)
Pt.01	0.50	3.50	2.01	0.50	0.01	4.07	184	0.1
Pt.02	0.28	5.92	4.17	0.91	0.30	3.63	283	0.07
Pt.03	0.10	3.48	1.52	1.83	0.00	2.20	124	0
Pt.04	0.68	9.10	6.57	1.18	0.08	3.54	237	0.2
Pt.05	0.02	2.48	2.18	0.12	0.00	3.11	59	0.28
Pt.06	0.44	3.81	2.70	0.51	0.02	3.51	248	0.03
Pt.07	0.52	5.45	3.62	0.99	0.03	3.88	203	0.02
Pt.08	0.15	5.28	3.56	1.30	0.02	4.39	188	0.1
Pt.09	0.11	3.50	3.18	0.08	0.01	3.68	167	0.05
Pt.10	1.07	9.87	7.57	0.72	0.05	4.66	209	0.06
Pt.11	0.33	3.91	2.64	0.76	0.01	3.00	119	0.01
Pt.12	0.79	3.10	1.48	0.80	0.02	2.72	151	0.02
Pt.13	0.20	4.32	2.94	0.94	0.01	4.50	267	0.07
Pt.14	0.33	4.24	2.20	1.31	0.01	3.05	111	0.23
Pt.15	0.31	3.60	2.49	0.71	0.00	3.25	209	0
Pt.16	0.05	8.28	8.15	0.06	0.00	1.82	240	0.14
Survival analysis
P-value for log-rank test	0.1874	0.1769	0.3107	0.1237	0.3379	0.2533	0.6516	*0.0161
Hazard ratio	1.951	0.5046	0.5993	0.4587	0.615	0.566	1.266	0.3105
95% CI of ratio	0.6716 to 5.671	0.1734 to 1.469	0.2088 to 1.72	0.1559 to 1.35	0.2146 to 1.762	0.196 to 1.629	0.441 to 3.635	0.098 to 0.982
