# Supplementary material for: Peripheral eosinophil counts predict efficacy of anti-CD19 CAR-T cell therapy against B-lineage non-Hodgkin lymphoma
Source: Theranostics. 2021 Mar 4;11(10):4699–709. doi: 10.7150/thno.54546 (PMC7978305; doi:10.7150/thno.54546)
Supplement: Supplementary file 4 — Supplementary table 3. [file thnov11p4699s4.xlsx]

## Sheet: Sheet1
Table. S3. Multivariate cox analysis
	Cohort 1(Discovery cohort)				Cohort 2(Validation cohort 1)				Cohort 3(Validation cohort 2)
	Univariable		Multivariable		Univariable		Multivariable		Univariable		Multivariable
Parameter	HR (95% CI)	P-value	HR (95% CI)	P-value	HR (95% CI)	P-value	HR (95% CI)	P-value	HR (95% CI)	P-value	HR (95% CI)	P-value
Age, >=60 yrs vs < 60 yrs	1.01(0.36-2.90)	0.98	-	-	0.99(0.32-3.03)	0.99	-	-	0.57(0.15-2.25)	0.36	-	-
Gender, male vs female	0.83(0.27-2.55)	0.72	-	-	1.87(0.63-5.58)	0.25	-	-	0.72(0.23-2.28)	0.59	-	-
IPIscore, >=3 vs <3	0.64(0.20-2.11)	0.42	-	-	0.82(0.28-2.42)	0.70	-	-	-	-	-	-
History of HSCT, Yes vs No	-	-	-	-	0.85(0.20-3.57)	0.82	-	-	1.71(0.37-7.88)	0.42	-	-
History of radiation, Yes vs No	0.63(0.22-1.86)	0.43	-	-	1.48(0.26-8.47)	0.57	-	-	1.50(0.35-6.49)	0.54	-	-
Chemotherapy>=3 vs <3 lines	1.38(0.43-4.41)	0.54	-	-	1.64(0.42-13.0)	0.33	-	-	1.57(0.42-5.91)	0.56	-	-
Baseline eosinophil, >median vs <=median	0.31(0.10-0.98)	0.02	0.26(0.09-0.84)	0.02	0.41(0.54-4.93)	0.05	0.45(0.15-1.39)	0.16	0.49(0.16-1.51)	0.22	-	-
